# Supplementary material for: Exploring genetic diversity and population structure in Cinnamomum cassia (L.) J.Presl germplasm in China through phenotypic, chemical component, and molecular marker analyses
Source: Front Plant Sci. 2024 Jul 3;15:1374648. doi: 10.3389/fpls.2024.1374648 (PMC11270630; doi:10.3389/fpls.2024.1374648)
Supplement: Supplementary file 2 [file Table_1.xlsx]

## Sheet: Sheet1
Table S1. Geographical and meteorological information and germplasm resource types of C. cassia samples. RG01 Deqing,Guangdong 71.32 22.3 1513 RG01 Gaoyao,Guangdong 80.53 22.3 1513 RG03 Gaoyao,Guangdong 72.75 23.1 1516 RG04 Gaoyao,Guangdong 88.35 23.1 1516 RG05 Gaoyao,Guangdong 71.31 23.1 1516 RG06 Gaoyao,Guangdong 95.76 23.1 1516 RG07 Gaoyao,Guangdong 91.79 23.1 1516 RG08 Gaoyao,Guangdong 65.19 …
Sample	Collecting site (District)	Longitude (E）	Latitude (N)	Elevation（m）	Average annual temperature(℃)	Average annual precipitation(mm)	Germplasm resource type
RG01	Deqing,Guangdong	111.93	23.2325	71.32	22.3	1513	Wild
RG02	Gaoyao,Guangdong	111.92	23.243	80.53	22.3	1513	Wild
RG03	Gaoyao,Guangdong	112.21	23.3324	72.75	23.1	1516	Wild
RG04	Gaoyao,Guangdong	112.21	23.3318	88.35	23.1	1516	Wild
RG05	Gaoyao,Guangdong	112.22	23.3289	71.31	23.1	1516	Wild
RG06	Gaoyao,Guangdong	112.22	23.3327	95.76	23.1	1516	Wild
RG07	Gaoyao,Guangdong	112.22	23.3326	91.79	23.1	1516	Wild
RG08	Gaoyao,Guangdong	112.22	23.3307	65.19	23.1	1516	Wild
RG09	Gaoyao,Guangdong	112.22	23.3306	78.12	23.1	1516	Wild
RG10	Gaoyao,Guangdong	112.22	23.327	69.39	23.1	1516	Wild
RG11	Gaoyao,Guangdong	112.22	23.3246	82.55	23.1	1516	Wild
RG12	Gaoyao,Guangdong	112.22	23.3303	67.61	23.1	1516	Wild
RG13	Gaoyao,Guangdong	112.21	23.3285	65.2	23.1	1516	Wild
RG14	Gaoyao,Guangdong	112.22	23.3533	113.3	23.1	1516	Wild
RG15	Gaoyao,Guangdong	112.22	23.3525	108.62	23.1	1516	Wild
RG16	Deqing,Guangdong	111.92	23.242	13.7	22.2	1515	Wild
RG17	Deqing,Guangdong	111.92	23.2448	29.7	22.2	1515	Wild
RG18	Deqing,Guangdong	111.92	23.2444	16.6	22.2	1515	Wild
RG19	Deqing,Guangdong	111.92	23.2447	14.4	22.2	1515	Wild
RG20	Deqing,Guangdong	111.92	23.2446	29.5	22.2	1515	Wild
RG21	Deqing,Guangdong	111.92	23.2448	20.9	22.2	1515	Wild
RG22	Deqing,Guangdong	111.93	23.2446	14.1	22.2	1515	Wild
RG23	Deqing,Guangdong	111.93	23.2446	14.1	22.2	1515	Wild
RG24	Deqing,Guangdong	111.93	23.2445	22.4	22.2	1515	Wild
RG25	Deqing,Guangdong	111.93	23.2405	28.3	22.2	1515	Wild
RG26	Deqing,Guangdong	111.93	23.2404	39.7	22.2	1515	Wild
RG27	Deqing,Guangdong	111.93	23.2454	30.7	22.2	1515	Wild
RG28	Deqing,Guangdong	111.93	23.2428	30.7	22.2	1515	Wild
RG29	Luoding,Guangdong	111.34	22.669	283.9	23.5	1516	Wild
RG30	Luoding,Guangdong	100.93	21.8262	284.9	23.5	1516	Wild
RG31	Luoding,Guangdong	111.33	22.6358	47.8	23.5	1516	Wild
RG32	Luoding,Guangdong	111.33	22.6358	38.4	23.5	1516	Wild
RG33	Luoding,Guangdong	111.33	22.6371	22.6	23.5	1516	Wild
RG34	Luoding,Guangdong	111.33	22.6371	22.6	23.5	1516	Wild
RG35	Luoding,Guangdong	111.33	22.6346	493	23.5	1516	Wild
RG36	Luoding,Guangdong	111.33	22.6348	22.6	23.5	1516	Wild
RG37	Luoding,Guangdong	111.33	22.6348	22.6	23.5	1516	Wild
RG38	Luoding,Guangdong	111.92	23.2	30.5	23.5	1516	Wild
RG39	Deqing,Guangdong	111.9	23.25	52.5	22.2	1515	Cultivation
RG40	Deqing,Guangdong	111.9	23.24	70.2	22.2	1515	Cultivation
RG41	Deqing,Guangdong	111.89	23.26	68.2	22.2	1515	Cultivation
RG42	Deqing,Guangdong	111.91	23.24	39.2	22.2	1515	Cultivation
RG43	Deqing,Guangdong	111.9	23.24	37.8	22.2	1515	Cultivation
RG44	Deqing,Guangdong	111.91	23.23	42.4	22.2	1515	Cultivation
RG45	Deqing,Guangdong	111.91	23.23	42.2	22.2	1515	Cultivation
RG46	Gaoyao,Guangdong	112.22	23.33	66.1	23.1	1516	Cultivation
RG47	Gaoyao,Guangdong	112.22	23.32	83.9	23.1	1516	Cultivation
RG48	Gaoyao,Guangdong	112.21	23.32	63.8	23.1	1516	Cultivation
RG49	Gaoyao,Guangdong	112.25	23.34	70.7	23.1	1516	Cultivation
RG50	Gaoyao,Guangdong	112.23	23.32	63.8	23.1	1516	Cultivation
RG51	Gaoyao,Guangdong	112.22	23.32	82	23.1	1516	Cultivation
RG52	Gaoyao,Guangdong	112.22	23.32	47	23.1	1516	Cultivation
RG53	Gaoyao,Guangdong	112.22	23.33	79.4	23.1	1516	Cultivation
RG54	Guiping,Guangxi	110.19	23.32	112.6	21.5	1700	Cultivation
RG55	Guiping,Guangxi	110.19	23.28	136.3	21.5	1700	Cultivation
RG56	Guiping,Guangxi	110.21	23.27	112.9	21.5	1700	Cultivation
RG57	Guiping,Guangxi	110.22	23.27	86.6	21.5	1700	Cultivation
RG58	Guiping,Guangxi	110.23	23.19	182	21.5	1700	Cultivation
RG59	Guiping,Guangxi	110.24	23.17	136.6	21.7	1719	Wild
RG60	Guiping,Guangxi	110.31	23.31	66.7	21.7	1719	Cultivation
RG61	Pingnan,Guangxi	110.33	23.28	82.9	22.5	1726	Cultivation
RG62	Pingnan,Guangxi	110.34	23.24	91.2	22.5	1726	Cultivation
RG63	Yulin,Guangxi	110.46	23.03	99.7	21.8	1700	Cultivation
RG64	Pingnan,Guangxi	110.35	23.23	85.2	22.5	1726	Cultivation
RG65	Pingnan,Guangxi	110.33	23.26	201.2	22.5	1726	Cultivation
RG66	Pingnan,Guangxi	110.31	23.28	91.2	22.5	1726	Cultivation
RG67	Yulin,Guangxi	110.21	23.37	133.2	21.8	1700	Wild
RG68	Fangchenggang,Guangxi	108.03	21.7286	202.7	21.9	2690	Wild
RG69	Fangchenggang,Guangxi	108.03	21.7374	59.1	21.9	2690	Cultivation
RG70	Fangchenggang,Guangxi	108.01	21.8313	155.6	21.9	2690	Cultivation
RG71	Fangchenggang,Guangxi	108.01	21.8313	155.6	21.9	2690	Cultivation
