# Supplementary material for: Exploring genetic diversity and population structure in Cinnamomum cassia (L.) J.Presl germplasm in China through phenotypic, chemical component, and molecular marker analyses
Source: Front Plant Sci. 2024 Jul 3;15:1374648. doi: 10.3389/fpls.2024.1374648 (PMC11270630; doi:10.3389/fpls.2024.1374648)
Supplement: Supplementary file 3 [file Table_2.xlsx]

## Sheet: Sheet1
Table S2. Determination of the total amount of volatile oil and the contents of 4 volatile oil components such as cinnamaldehyde in different thicknesses of cassia bark
Sample	Collecting site (District)	Thickness of the transverse section(from the bottom up)	Cinnamaldehyde (mg/g)	cinnamyl alcohol(mg/g)	Cinnamic acid(mg/g)	2-methoxycinnamaldehyde(mg/g)	Volatile oil content（%）
RGS-002	Hetai，Guangdong	1.81mm	37.19	1.11	0.45	0.73	1.37
		1.51mm	43.9	0.71	0.51	1.49	3.85
		1.54mm	70.18	0.7	0.75	2.7	4.4
		1.23mm	70.78	0.83	0.6	3.61	6.59
		1.39mm	61.92	1.58	0.49	4.58	5.49
		1.16mm	80.07	2.22	0.51	2.59	6.78
RGS-003	Hetai，Guangdong	1.77mm	16.1	0.22	0.18	0.12	1.39
		1.48mm	19.18	0.37	0.19	0.06	2.22
		1.60mm	26.97	0.26	0.33	0.12	2.5
		1.45mm	28.91	0.28	0.3	0.16	3.33
		1.33mm	39.05	1.13	0.37	0.14	3.61
RGS-004	Hetai，Guangdong	2.08mm	36.91	0.91	0.35	0.62	2.27
		1.83mm	40.92	0.86	0.39	0.72	3.41
		1.83mm	50.18	1.64	0.49	0.42	4.55
		1.49mm	74.22	2.06	0.38	1.72	5.68
		1.31mm	59.98	2.66	0.41	0.46	5.97
RGS-005	Hetai，Guangdong	1.65mm	24.68	0.17	0.28	0.16	2.12
		1.27mm	32.55	0.44	0.44	0.1	2.38
		1.60mm	29.85	0.43	0.53	0.09	3.17
		1.24mm	41.26	0.87	0.57	0.04	3.17
		1.13mm	63.66	2.32	0.54	2.05	3.64
RGS-006	Gaoliang,Guangdong	1.77mm	32.72	1.29	0.25	0.14	0.85
		1.68mm	37.88	0.28	0.31	0.38	2.56
		1.37mm	46.65	0.28	0.53	0.82	3.41
		1.44mm	48.68	0.48	0.65	1.3	3.69
		1.43mm	42.82	0.79	0.56	1.01	3.98
		1.265mm	61.32	1.18	0.77	1.19	5.11
RGS-007	Gaoliang,Guangdong	1.95mm	19.15	0.91	0.22	0.57	1.11
		2.18mm	35.94	0.45	0.53	1.86	1.45
		1.89mm	31.25	0.62	0.41	1.27	1.74
		1.83mm	37.74	0.55	0.54	1.65	1.74
		1.55mm	45.82	0.4	0.54	1.71	2.62
		1.64mm	50.42	1.04	0.65	1.04	3.2
RGS-008	Gaoliang,Guangdong	2.42mm	27.58	1.11	0.56	1.91	1.47
		1.97mm	29.14	1.04	0.63	3.23	1.76
		1.79mm	38.09	1.05	0.73	5.47	2.94
		1.93mm	44.73	1.03	0.77	5.77	2.94
		1.77mm	51.63	0.87	0.74	5.21	4.12
		1.61mm	65.91	1.44	0.82	6.8	4.71
RGS-009	Gaoliang,Guangdong	2.67mm	20.92	0.27	0.19	0.61	1.76
		1.93mm	25.81	0.16	0.35	0.12	2.35
		2.06mm	27.52	0.2	0.42	0.05	2.35
		1.57mm	37.96	0.47	0.56	0.05	2.94
		1.49mm	42.77	1.33	0.67	0.03	4.12
RGS-010	Tanlin,Guangdong	2.46mm	26.74	0.96	0.33	2.97	1.72
		2.35mm	34.74	1.89	0.54	3.16	3.45
		2.15mm	46.67	1.48	0.47	5.79	2.87
		1.76mm	59.75	1.87	0.66	7.88	3.45
		1.62mm	73	2.74	0.68	10.24	4.6
		1.46mm	55.71	2.79	0.57	8.15	4.88
RGS-011	Tanlin,Guangdong	3.01mm	23.85	0.48	0.32	1.64	2.25
		2.44mm	24.3	0.42	0.2	1.54	2.53
		1.85mm	46.61	0.58	0.58	1.55	3.93
		1.73mm	53.6	0.61	0.74	1.61	5.9
		1.65mm	81.64	1.12	1.06	2.38	5.62
		1.56mm	73.54	1.17	0.74	2.4	6.18
RGS-012	Tanlin,Guangdong	3.14mm	58.23	1.24	0.24	0.57	2.87
		2.68mm	72.45	1.18	0.54	0	3.74
		2.38mm	70.94	1.22	0.53	0	5.75
		1.95mm	104.1	1.26	0.69	0	6.32
		1.89mm	91.44	1.28	0.68	0	7.76
		1.62mm	71.37	2.79	0.47	0	8.05
RGS-013	Tanlin,Guangdong	2.82mm	45.07	0.37	0.4	1.93	1.99
		2.02mm	30.18	0.29	0.3	0.45	2.84
		1.67mm	73.56	0.94	0.64	3.88	5.4
		1.53mm	64.42	1.32	0.64	3.63	5.11
		1.47mm	73.33	2.9	0.56	5.25	6.25
		1.47mm	70.7	3.52	0.56	3.26	7.39
