# Supplementary material for: Exploring genetic diversity and population structure in Cinnamomum cassia (L.) J.Presl germplasm in China through phenotypic, chemical component, and molecular marker analyses
Source: Front Plant Sci. 2024 Jul 3;15:1374648. doi: 10.3389/fpls.2024.1374648 (PMC11270630; doi:10.3389/fpls.2024.1374648)
Supplement: Supplementary file 4 [file Table_3.xlsx]

## Sheet: Sheet1
Table S3. Statistical table of sequencing data of 71 C. cassia samples.
Sample	Reads(#)	Base(nt)	GC	Q20	Q30	Sequencing depth
RG01	92295090	13844263500	39.66	97.71;96.47	93.57;90.69	10.545
RG02	67254780	10088217000	39.85	97.77;96.56	93.63;90.73	7.68409
RG03	78520394	11778059100	38.23	97.85;97.20	93.82;91.95	8.97123
RG04	65141414	9771212100	39.75	97.32;96.21	92.51;89.81	7.44263
RG05	84707758	12706163700	40.55	97.38;96.52	92.68;90.41	9.67815
RG06	48630714	7294607100	39.29	97.11;97.27	92.05;92.17	5.55623
RG07	70706720	10606008000	39.41	97.76;96.30	93.56;90.12	8.07849
RG08	57715794	8657369100	38.91	97.73;97.08	93.62;91.98	6.59423
RG09	120000470	18000070500	38.93	97.28;96.66	92.47;90.82	13.7105
RG10	81314028	12197104200	39.44	97.49;96.29	92.69;89.53	9.29041
RG11	86046504	12906975600	38.8	97.75;96.81	93.72;91.39	9.83111
RG12	116645972	17496895800	39.09	97.72;97.09	93.54;91.88	13.3272
RG13	101926996	15289049400	39.25	97.58;96.56	92.95;90.09	11.6455
RG14	65822740	9873411000	39.84	98.22;97.51	94.84;92.91	7.52048
RG15	93222080	13983312000	39.2	97.76;97.05	93.75;91.93	10.6509
RG16	107295712	16094356800	39.45	97.76;97.19	93.69;92.10	12.2589
RG17	99201362	14880204300	39.64	97.72;97.07	93.58;91.83	11.3341
RG18	75095960	11264394000	39.54	98.26;97.73	94.94;93.46	8.57997
RG19	88428486	13264272900	38.7	97.60;96.92	93.04;91.01	10.1033
RG20	110440102	16566015300	39.32	97.70;97.13	93.56;91.97	12.6182
RG21	105476392	15821458800	39.32	97.74;97.22	93.65;92.16	12.051
RG22	81807500	12271125000	39.56	98.27;97.82	94.96;93.68	9.34679
RG23	76668288	11500243200	39.72	98.27;97.59	94.95;93.09	8.75962
RG24	104054764	15608214600	39.57	97.82;97.03	93.88;91.83	11.8886
RG25	96174712	14426206800	39.31	97.75;96.68	93.72;91.11	10.9883
RG26	83025022	12453753300	39.4	97.53;97.36	93.20;92.65	9.4859
RG27	144873994	21731099100	38.44	97.88;96.92	93.88;91.35	16.5524
RG28	120784374	18117656100	39.29	97.79;96.26	93.63;89.92	13.8
RG29	89249156	13387373400	38.85	97.26;92.88	91.94;81.45	10.197
RG30	122966122	18444918300	39.17	97.29;96.88	92.12;90.93	14.0493
RG31	116986456	17547968400	39.01	97.80;96.36	93.63;90.14	13.3661
RG32	94788214	14218232100	39.38	97.18;94.16	91.85;83.92	10.8299
RG33	102368590	15355288500	39.57	97.49;96.11	92.67;89.14	11.696
RG34	96901904	14535285600	39.12	97.74;96.57	93.64;90.85	11.0714
RG35	95684370	14352655500	39.46	97.55;96.14	92.80;89.15	10.9323
RG36	108998094	16349714100	39.41	97.46;96.54	92.53;90.11	12.4534
RG37	108613960	16292094000	38.91	97.76;96.45	93.61;90.43	12.4095
RG39	75794022	11369103300	38.97	97.48;95.46	92.44;88.32	8.65973
RG40	99246032	14886904800	40.02	97.47;95.45	92.66;88.19	11.3392
RG41	121334926	18200238900	39.51	97.51;95.47	92.75;88.23	13.8629
RG42	68960222	10344033300	39.63	97.61;95.81	92.86;88.97	7.87894
RG43	71440410	10716061500	38.38	97.44;95.75	92.47;88.93	8.16231
RG44	73302014	10995302100	39.39	97.46;94.50	92.39;86.50	8.37501
RG45	88574912	13286236800	39	97.38;94.85	92.46;87.09	10.12
RG46	100026978	15004046700	38.73	97.52;91.22	92.63;80.53	11.4284
RG47	99395662	14909349300	39.01	97.52;95.13	92.79;87.50	11.3563
RG48	68883802	10332570300	39.52	97.57;95.57	92.78;88.47	7.87021
RG49	68801444	10320216600	39.26	98.29;96.26	94.73;89.86	7.8608
RG50	74121354	11118203100	38.6	97.56;95.34	92.71;87.99	8.46862
RG51	78796094	11819414100	38.33	97.38;95.50	92.54;88.36	9.00273
RG52	68474484	10271172600	38.99	97.41;95.43	92.40;88.26	7.82345
RG53	82097966	12314694900	39.37	97.33;93.93	92.28;85.37	9.37998
RG54	78298166	11744724900	39.47	97.21;96.12	92.35;89.78	8.94584
RG55	77666994	11650049100	39.97	97.79;95.99	93.57;89.72	8.87372
RG56	62639676	9395951400	40.03	97.19;96.21	92.34;90.03	7.1568
RG57	74529806	11179470900	39.49	97.74;95.94	93.42;89.64	8.51529
RG58	67606176	10140926400	39.09	97.27;96.44	92.48;90.47	7.72424
RG59	84593914	12689087100	39.32	97.23;95.56	92.38;88.61	9.66515
RG60	95960610	14394091500	39.62	97.06;94.31	91.94;86.32	10.9638
RG61	97727724	14659158600	39.89	97.25;94.23	92.06;86.05	11.1657
RG62	77524982	11628747300	39.99	96.58;92.82	90.36;83.38	8.8575
RG63	75516708	11327506200	40.15	97.26;93.78	92.08;85.14	8.62805
RG64	121089664	18163449600	40.09	97.31;94.30	92.23;86.15	13.8349
RG65	94637294	14195594100	39.39	97.22;93.99	91.96;85.57	10.8126
RG66	106110628	15916594200	39.51	97.22;93.26	91.95;84.20	12.1235
RG67	56824484	8523672600	39.79	97.78;96.18	93.56;90.16	6.49239
RG68	112629572	16894435800	39.75	98.27;98.00	94.79;94.00	12.8683
RG69	68965000	10344750000	40.45	97.58;95.77	93.22;89.43	7.87949
RG70	65175222	9776283300	39.53	97.71;95.27	93.41;88.38	7.44649
RG71	113526378	17028956700	40.12	98.24;97.51	94.68;92.85	12.9708
