# Supplementary material for: Exploring genetic diversity and population structure in Cinnamomum cassia (L.) J.Presl germplasm in China through phenotypic, chemical component, and molecular marker analyses
Source: Front Plant Sci. 2024 Jul 3;15:1374648. doi: 10.3389/fpls.2024.1374648 (PMC11270630; doi:10.3389/fpls.2024.1374648)
Supplement: Supplementary file 5 [file Table_4.xlsx]

## Sheet: Sheet1
Table S4. Morphological traits of C. cassia
Sample	Height of the original tree (m)	Trunk girth of the original tree (cm)	Age of the original tree (years)	Height of the one-year-old C. cassia seedlings (cm)	Leaf length of the one-year-old C. cassia seedlings (cm)	Leaf width of the one-year-old C. cassia seedlings (cm)	Stem diameter of the one-year-old C. cassia seedlings (cm)	Cluster
RG01	12	50	15	137.5	23.78	7.5	1	G1
RG02	11	40	15	170.5	21.6	8	1.1	G2
RG03	16	58	50	144.17	19.17	6.4	0.67	G2
RG04	8	50	15	160.3	22.07	7.43	0.67	G2
RG05	8	52.5	15	189.3	21.4	7.5	1.1	G2
RG06	18	53	20	149.23	21.57	7.27	0.83	G2
RG07	12	43	20	170.4	20.27	7.17	0.97	G2
RG08	12	45	20	160.27	23.67	7.17	1.13	G2
RG09	10	45	20	163.87	21.87	8.57	0.83	G2
RG10	8	43	20	154.37	21.4	6.8	0.83	G2
RG11	6	40	10	191.93	21.7	23.8	1	G2
RG12	12	50	30	173.3	25.67	7	1.03	G2
RG13	6	40	10	169.23	21.13	6.2	0.8	G2
RG14	10	50	30	180.97	22.3	6.83	1.03	G2
RG15	8	35	20	137.67	19.5	6.9	0.7	G2
RG16	6	72	25	109.5	20.93	6.73	0.5	G1
RG17	12	82	30	143.37	23.77	7.77	0.8	G1
RG18	12	70	20	137.43	23.73	7.5	0.9	G1
RG19	14	97	30	108	21.47	7.27	0.37	G1
RG20	9	41	8	174.43	22.3	7.3	1.03	G1
RG21	15	86	30	137.83	18.17	7.07	0.73	G1
RG22	12	82	25	83.33	18.17	6.57	0.53	G1
RG23	10	66	17	164.5	25.3	6.93	0.77	G1
RG24	11	97	35	128.43	23.14	7.73	0.93	G1
RG25	8	116	50	125.1	21.23	7.6	0.83	G1
RG26	12	96	50	122.2	19.03	6.53	0.57	G1
RG27	13	130	50	103.77	22.93	6.9	0.47	G1
RG28	15	147	60	139.03	20.43	6.9	0.73	G1
RG29	9	12.2	40	70.1	13	5.77	0.37	G3
RG30	12	11	35	100.03	17.9	19.4	0.57	G3
RG31	25	40	25	160.3	21.07	6.73	0.97	G3
RG32	11	173	65	151.83	21.5	6.7	0.9	G3
RG33	9.8	192	60	118.07	21.67	7.37	0.63	G3
RG34	8.9	173	60	160.3	21.07	6.73	0.97	G3
RG35	20	373	100	143.33	24.2	7.87	1.03	G3
RG36	9	87	16	160.3	21.07	6.73	0.97	G3
RG37	9	87	17	165.97	22.53	6.87	1	G3
RG38	11	60	20	160.3	21.07	6.73	0.97	G3
RG39	6	75	25	109.5	20.93	6.73	0.5	G1
RG40	12	82	30	143.37	23.77	7.77	0.8	G1
RG41	15	70	20	137.43	23.73	7.5	0.9	G1
RG42	14	97	30	108	21.47	7.27	0.37	G1
RG43	10	41	8	174.43	22.3	7.3	1.03	G1
RG44	15	89	30	137.83	18.17	7.07	0.73	G1
RG45	13	82	25	83.33	18.17	6.57	0.53	G1
RG46	8	52.5	15	189.3	21.4	7.5	1.1	G2
RG47	18	53	20	149.23	21.57	7.27	0.83	G2
RG48	12	43	20	170.4	20.27	7.17	0.97	G2
RG49	12	45	20	160.27	23.67	7.17	1.13	G2
RG50	10	45	20	163.87	21.87	8.57	0.83	G2
RG51	8	43	20	154.37	21.4	6.8	0.83	G2
RG52	6	40	10	191.93	21.7	13.8	1	G2
RG53	12	50	30	173.3	25.67	13	1.03	G2
RG54	9	35	10	121.53	21.6	8.23	0.2	G4
RG55	15	40	15	120.3	22.1	8.2	0.23	G4
RG56	8	35	20	115.17	28.77	5.93	0.13	G4
RG57	8	38	11	119.13	29.6	6.63	0.23	G4
RG58	4	15	5	121.6	20.33	6.53	0.23	G4
RG59	12	50	30	119.4	29.5	6.3	0.17	G4
RG60	5	20	3	117.83	29.5	6.63	0.27	G4
RG61	11	80	70	128.1	21.37	6.93	0.27	G5
RG62	17	85	75	118	19.97	6.43	0.27	G5
RG63	17	60	45	122	21.5	6.53	0.23	G6
RG64	12	30	15	119.4	20	6.3	0.17	G5
RG65	10	25	6	118.1	19.5	8	0.27	G5
RG66	4	20	5	128.1	21.37	8.93	0.27	G5
RG67	15	40	35	118.3	20.2	7.43	0.27	G6
RG68	20	80	60	137.5	35	15.2	1.5	G7
RG69	15	40	20	170.5	30.7	9.7	1.1	G7
RG70	15	50	30	144.17	39.8	17.1	1.1	G7
RG71	8	25	5	160.3	38.2	15.6	1.3	G7
