# Supplementary material for: Exploring genetic diversity and population structure in Cinnamomum cassia (L.) J.Presl germplasm in China through phenotypic, chemical component, and molecular marker analyses
Source: Front Plant Sci. 2024 Jul 3;15:1374648. doi: 10.3389/fpls.2024.1374648 (PMC11270630; doi:10.3389/fpls.2024.1374648)
Supplement: Supplementary file 6 [file Table_5.xlsx]

## Sheet: Sheet1
Table S5. List of C. cassia samples with the moisture, water-soluble extract and volatile oil（n=3）, X̅±S.
Sample	Volatile oil content（%）	Moisture content（%）	Water-soluble extract content（%）
RG01	2.6	12.8	19.3
RG02	2.8	13	19.3
RG03	3.1	10.8	13.3
RG04	1.8	12.8	19
RG05	1.4	14.3	19.9
RG06	1.2	14.3	17.2
RG07	0.5	13.8	15.4
RG08	2.1	10.3	17.8
RG09	1.4	13.5	19
RG10	2.2	13.3	16.2
RG11	2.3	11.5	16.5
RG12	1	14.3	12.7
RG13	2.1	13.8	13
RG14	2	14.2	13.2
RG15	1.6	13.5	14.7
RG16	1.3	12.3	9.9
RG17	1.9	14	20.3
RG18	1.1	12.3	18.9
RG19	1.5	11.8	18.3
RG20	2	14.6	22.6
RG21	1.6	13.2	16.8
RG22	1.3	16.5	14.5
RG23	1.2	16.7	14.4
RG24	1.2	14.7	18.1
RG25	1	14.4	18.2
RG26	1.3	15.3	21.3
RG27	1.9	14	19.5
RG28	2.2	13.8	16.6
RG29	3.1	14.5	14.4
RG30	2	14.5	14.5
RG31	1.8	14.8	17.6
RG32	2.3	15	19.5
RG33	2.3	14.8	21.3
RG34	1.2	14.5	21.1
RG35	1.3	14.5	18.6
RG36	2.7	14	22.2
RG37	1.8	15.5	17.5
RG38	1.6	15	22.3
RG39	1.3	14.8	16.8
RG40	2	14	17.3
RG41	3.1	15.5	18.2
RG42	2.9	14.5	21.6
RG43	2	14	21.7
RG44	1	13	19.9
RG45	1.1	15.5	15.9
RG46	1.2	14.5	23
RG47	2	16	13.4
RG48	1.2	13.1	18.9
RG49	2.4	15	18.9
RG50	1.4	17.5	19.1
RG51	3.5	15	20
RG52	2.6	18	20.2
RG53	3.9	15.5	22.5
RG54	1.9	12.5	17
RG55	2.6	14.5	21.5
RG56	4.2	12.5	17.9
RG57	4.4	12.5	19.8
RG58	3.2	14.5	17.4
RG59	3.1	13	17.4
RG60	1.9	15	19
RG61	2.7	17	16.2
RG62	3.5	14.5	16.5
RG63	3.1	17	18.2
RG64	4.7	15	21.3
RG65	2.9	14.5	19
RG66	2.9	15	16.2
RG67	3.2	12.5	16.5
RG68	4	14.5	19.9
RG69	2.9	14.5	17.2
RG70	3.6	13.5	19.3
RG71	3.9	14.7	19.3
