# Supplementary material for: Exploring genetic diversity and population structure in Cinnamomum cassia (L.) J.Presl germplasm in China through phenotypic, chemical component, and molecular marker analyses
Source: Front Plant Sci. 2024 Jul 3;15:1374648. doi: 10.3389/fpls.2024.1374648 (PMC11270630; doi:10.3389/fpls.2024.1374648)
Supplement: Supplementary file 7 [file Table_6.xlsx]

## Sheet: Sheet1
Table S6. Correlations between phenotypic traits and the contents of Volatile oil , geographical distribution of the C. cassia accessions
Character	Height of the original tree	Trunk girth of the original tree	Age of the original tree	Height of the one-year-old C. cassia seedlings	Leaf length of the one-year-old C. cassia seedlings	Leaf width of the one-year-old C. cassia seedlings	Stem diameter of the one-year-old C. cassia seedlings	Volatile oil	Longitude	Latitude	Elevation
Height of the original tree	1	.303*	.473**	-0.096	0.063	-0.029	0.139	0.028	-.255*	-0.102	0.188
Trunk girth of the original tree	.303*	1	.766**	-0.087	-0.051	-0.155	0.133	-.271*	-0.15	0.171	0.181
Age of the original tree	.473**	.766**	1	-.257*	-0.088	-0.085	-0.017	-0.042	-.244*	-0.072	.271*
Height Height of the one-year-old C. cassia seedlings	-0.096	-0.087	-.257*	1	0.196	0.219	.734**	-0.158	0.044	.294*	-0.188
Leaf length of the one-year-old C. cassia seedlings	0.063	-0.051	-0.088	0.196	1	.385**	.297*	.400**	-.496**	-.333**	0.12
Leaf width of the one-year-old C. cassia seedlings	-0.029	-0.155	-0.085	0.219	.385**	1	.331**	0.215	-.486**	-.515**	.278*
Stem diameter of the one-year-old C. cassia seedlings	0.139	0.133	-0.017	.734**	.297*	.331**	1	-.242*	-.324**	0.155	-0.075
Volatile oil	0.028	-.271*	-0.042	-0.158	.400**	0.215	-.242*	1	-.267*	-.377**	.268*
Longitude	-.255*	-0.15	-.244*	0.044	-.496**	-.486**	-.324**	-.267*	1	.715**	-.371**
Latitude	-0.102	0.171	-0.072	.294*	-.333**	-.515**	0.155	-.377**	.715**	1	-.476**
Elevation	0.188	0.181	.271*	-0.188	0.12	.278*	-0.075	.268*	-.371**	-.476**	1
**Correlation indicated significant at the 0.01 level, while the*Correlation indicated significant at the 0.05 level.
