# Supplementary material for: Exploring genetic diversity and population structure in Cinnamomum cassia (L.) J.Presl germplasm in China through phenotypic, chemical component, and molecular marker analyses
Source: Front Plant Sci. 2024 Jul 3;15:1374648. doi: 10.3389/fpls.2024.1374648 (PMC11270630; doi:10.3389/fpls.2024.1374648)
Supplement: Supplementary file 8 [file Table_7.xlsx]

## Sheet: Sheet1
Table S7.Principal component analysis (PCA) and contribution of variables on each factor
Variables	PC.1	PC.2	PC.3	PC.4
Height of the original tree	0.306	0.487	0.314	0.373
Trunk girth of the original tree	0.073	0.715	0.525	-0.035
Age of the original tree	0.255	0.82	0.319	0.041
Height of the one-year-old C. cassia seedlings	-0.085	-0.597	0.668	0.031
Leaf length of the one-year-old C. cassia seedlings	0.614	-0.366	0.137	0.454
Leaf width of the one-year-old C. cassia seedlings	0.659	-0.41	0.111	-0.342
Stem diameter of the one-year-old C. cassia seedlings	0.182	-0.388	0.849	-0.029
Volatile oil	0.504	-0.139	-0.473	0.522
Longitude	-0.867	-0.01	-0.162	0.065
Latitude	-0.816	0.013	0.359	0.238
Elevation	0.606	0.291	-0.13	-0.298
Eigenvalue	3.054	2.331	2.069	0.889
%variance	27.767	21.194	18.812	8.08
Cumulative variance (%)	27.767	48.961	67.773	75.853
