# Supplementary material for: Exploring genetic diversity and population structure in Cinnamomum cassia (L.) J.Presl germplasm in China through phenotypic, chemical component, and molecular marker analyses
Source: Front Plant Sci. 2024 Jul 3;15:1374648. doi: 10.3389/fpls.2024.1374648 (PMC11270630; doi:10.3389/fpls.2024.1374648)
Supplement: Supplementary file 9 [file Table_8.xlsx]

## Sheet: Sheet1
Table S8. List of C. cassia samples with the number of SNPs.
Sample	Heterozygous SNP	Homozygous SNP	Total
RG01	413290	212824	626114
RG02	338428	227495	565923
RG03	227902	296669	524571
RG04	230819	299688	530507
RG05	418340	212401	630741
RG06	313514	218076	531590
RG07	382731	221392	604123
RG08	344422	218013	562435
RG09	412588	208984	621572
RG10	383155	221320	604475
RG11	396384	228629	625013
RG12	449316	203818	653134
RG13	414865	222623	637488
RG14	333844	223623	557467
RG15	408072	217925	625997
RG16	419880	215835	635715
RG17	425921	213999	639920
RG18	352235	202604	554839
RG19	403335	209515	612850
RG20	419800	203397	623197
RG21	393014	215013	608027
RG22	356954	207648	564602
RG23	355839	210100	565939
RG24	405854	210614	616468
RG25	409678	214350	624028
RG26	361979	219656	581635
RG27	411596	208497	620093
RG28	437295	212049	649344
RG29	404116	210359	614475
RG30	463016	201178	664194
RG31	404934	231943	636877
RG32	409896	213952	623848
RG33	435384	201538	636922
RG34	385444	220944	606388
RG35	437113	208482	645595
RG36	501033	171982	673015
RG37	550440	140242	690682
RG39	365428	215546	580974
RG40	411387	220429	631816
RG41	420814	208305	629119
RG42	446724	163208	609932
RG43	367835	224551	592386
RG44	373945	226133	600078
RG45	399095	221014	620109
RG46	409073	212681	621754
RG47	405342	215042	620384
RG48	453118	156213	609331
RG49	338718	231815	570533
RG50	375366	213327	588693
RG51	153588	64546	218134
RG52	348192	220180	568372
RG53	358490	221730	580220
RG54	383980	214033	598013
RG55	382372	208675	591047
RG56	308736	222058	530794
RG57	351654	220886	572540
RG58	360079	222033	582112
RG59	396718	228252	624970
RG60	409756	217488	627244
RG61	416354	227466	643820
RG62	366579	226117	592696
RG63	372323	216985	589308
RG64	405339	215162	620501
RG65	411397	214520	625917
RG66	422189	212193	634382
RG67	304268	232292	536560
RG68	367653	239578	607231
RG69	280458	250205	530663
RG70	344565	211153	555718
RG71	339086	253515	592601
