# Supplementary material for: Exploring genetic diversity and population structure in Cinnamomum cassia (L.) J.Presl germplasm in China through phenotypic, chemical component, and molecular marker analyses
Source: Front Plant Sci. 2024 Jul 3;15:1374648. doi: 10.3389/fpls.2024.1374648 (PMC11270630; doi:10.3389/fpls.2024.1374648)
Supplement: Supplementary file 10 [file Table_9.xlsx]

## Sheet: Sheet1
Table S9. The mutation types of all SNPs in 71 C. cassia samples
The mutation types of all SNPs	Number
The total number of SNP	1387213
The number of transitions SNP	832683
The number of T/C in transitions SNP	414739
The number of A/G in transitions SNP	417944
The number of transversions SNP	554530
The number of A/T in transversions SNP	191855
The number of T/G in transversions SNP	129247
The number of C/G in transversions SNP	104899
The number of A/C in transversions SNP	128529
