# Supplementary material for: Exploring genetic diversity and population structure in Cinnamomum cassia (L.) J.Presl germplasm in China through phenotypic, chemical component, and molecular marker analyses
Source: Front Plant Sci. 2024 Jul 3;15:1374648. doi: 10.3389/fpls.2024.1374648 (PMC11270630; doi:10.3389/fpls.2024.1374648)
Supplement: Supplementary file 11 [file Table_10.xlsx]

## Sheet: Sheet1
Table S10. Pairwise population matrix of genetic identity (above diagonal) and genetic distance (below diagonal) among different populations of C. cassia
Populations	Deqing	Fangchenggang	Gaoyao	Guiping	Luoding	Pingnan	Yulin
Deqing		0.952	0.992	0.983	0.986	0.979	0.957
Fangchenggang	0.049		0.952	0.945	0.947	0.94	0.921
Gaoyao	0.008	0.049		0.984	0.986	0.979	0.958
Guiping	0.017	0.057	0.016		0.979	0.973	0.951
Luoding	0.014	0.054	0.014	0.021		0.974	0.951
Pingnan	0.021	0.062	0.021	0.027	0.026		0.945
Yulin	0.044	0.082	0.043	0.05	0.05	0.057
