# Supplementary material for: Exploring genetic diversity and population structure in Cinnamomum cassia (L.) J.Presl germplasm in China through phenotypic, chemical component, and molecular marker analyses
Source: Front Plant Sci. 2024 Jul 3;15:1374648. doi: 10.3389/fpls.2024.1374648 (PMC11270630; doi:10.3389/fpls.2024.1374648)
Supplement: Supplementary file 12 [file Table_11.xlsx]

## Sheet: Sheet1
Table S11. Pairwise population matrix of genetic identity among 71 C. cassia samples
	RG71	RG69	RG70	RG01	RG02	RG03	RG04	RG05	RG06	RG07	RG08	RG09	RG10	RG11	RG12	RG13	RG14	RG15	RG16	RG17	RG18	RG19	RG20	RG21	RG22	RG23	RG24	RG25	RG26	RG27	RG28	RG29	RG30	RG31	RG32	RG33	RG34	RG35	RG36	RG37	RG39	RG40	RG41	RG42	RG43	RG44	RG45	RG46	RG47
RG71	0	0.204635	0.239238	0.282419	0.283932	0.306101	0.299936	0.285148	0.286863	0.293115	0.289137	0.285899	0.288027	0.288447	0.291464	0.284392	0.282543	0.281497	0.283846	0.286853	0.272964	0.288867	0.279464	0.285843	0.283865	0.277387	0.279207	0.290192	0.27999	0.282064	0.29299	0.286335	0.24207	0.289994	0.300375	0.284776	0.293962	0.291871	0.285873	0.277204	0.288426	0.286575	0.28359	0.279458	0.285917	0.291804	0.27981	0.290099	0.285542
RG69	0.204635	0	0.244395	0.281165	0.290743	0.306335	0.295621	0.287843	0.280893	0.295312	0.285163	0.28728	0.283536	0.288148	0.286728	0.286347	0.279763	0.276752	0.290377	0.278209	0.274007	0.289973	0.283767	0.288202	0.282307	0.279547	0.280853	0.288144	0.283885	0.285189	0.292112	0.281908	0.252609	0.288281	0.296098	0.290559	0.292232	0.292856	0.280465	0.282455	0.289477	0.281725	0.284958	0.277488	0.283364	0.295583	0.283368	0.289203	0.282098
RG70	0.239238	0.244395	0	0.258607	0.269268	0.281129	0.284101	0.264429	0.270671	0.266761	0.264726	0.267105	0.267384	0.273789	0.266631	0.26237	0.25429	0.265845	0.265953	0.260042	0.250771	0.262778	0.266554	0.268681	0.269472	0.259024	0.259869	0.266135	0.263016	0.26733	0.269331	0.267675	0.244619	0.264575	0.271551	0.261189	0.272539	0.267912	0.261302	0.259273	0.267495	0.262301	0.266142	0.263355	0.257863	0.267674	0.258413	0.267998	0.262618
RG01	0.282419	0.281165	0.258607	0	0.264866	0.278546	0.287348	0.260305	0.256096	0.272534	0.258035	0.260099	0.262385	0.277096	0.260932	0.260167	0.245269	0.246963	0.260708	0.25349	0.252356	0.26581	0.25186	0.264844	0.249871	0.248201	0.252512	0.263672	0.254031	0.251287	0.25368	0.260525	0.253485	0.258089	0.261496	0.251256	0.258022	0.260462	0.253899	0.245896	0.255646	0.253012	0.254547	0.24723	0.261308	0.268108	0.251237	0.256228	0.252028
RG02	0.283932	0.290743	0.269268	0.264866	0	0.282009	0.286654	0.258243	0.251434	0.260845	0.247453	0.259218	0.268384	0.25113	0.267248	0.25075	0.24874	0.262832	0.251239	0.268021	0.25923	0.26691	0.251515	0.261445	0.252156	0.255792	0.251331	0.256189	0.252238	0.261109	0.251996	0.257388	0.262438	0.266282	0.259122	0.249985	0.2731	0.254542	0.250356	0.260675	0.242614	0.259356	0.258188	0.249305	0.26837	0.258425	0.263655	0.264241	0.24552
RG03	0.306101	0.306335	0.281129	0.278546	0.282009	0	0.279584	0.288833	0.279619	0.284955	0.27766	0.266119	0.274023	0.291165	0.29766	0.280889	0.26999	0.284069	0.283478	0.271514	0.273262	0.27396	0.265327	0.274258	0.263263	0.261124	0.283507	0.277372	0.279266	0.273419	0.272797	0.270826	0.284749	0.287043	0.284745	0.281995	0.2856	0.281682	0.276246	0.276758	0.28107	0.287513	0.2817	0.27471	0.284691	0.278909	0.281017	0.268034	0.276908
RG04	0.299936	0.295621	0.284101	0.287348	0.286654	0.279584	0	0.288163	0.281511	0.294963	0.283722	0.270912	0.2852	0.286065	0.287562	0.288766	0.287204	0.278098	0.284999	0.287367	0.285293	0.28051	0.280728	0.292911	0.278383	0.281293	0.283807	0.283198	0.279413	0.27544	0.293976	0.277814	0.290838	0.281693	0.28845	0.290043	0.288531	0.29145	0.273379	0.290671	0.265237	0.289974	0.282403	0.279218	0.284803	0.286404	0.276287	0.277929	0.278357
RG05	0.285148	0.287843	0.264429	0.260305	0.258243	0.288833	0.288163	0	0.25241	0.257112	0.25783	0.256804	0.256214	0.26769	0.262324	0.254049	0.251408	0.258871	0.257504	0.259084	0.261649	0.26687	0.253038	0.261543	0.255776	0.254949	0.256025	0.244902	0.259352	0.256546	0.246128	0.258374	0.260565	0.2671	0.25272	0.264043	0.260703	0.256756	0.255306	0.23998	0.254554	0.263976	0.251448	0.245016	0.26251	0.270107	0.257147	0.242202	0.254323
RG06	0.286863	0.280893	0.270671	0.256096	0.251434	0.279619	0.281511	0.25241	0	0.261801	0.240184	0.256837	0.26296	0.253571	0.257374	0.256954	0.250421	0.251722	0.266414	0.259261	0.248942	0.260555	0.26438	0.262255	0.248462	0.247809	0.250363	0.248838	0.262208	0.260991	0.252809	0.257962	0.26721	0.272166	0.251399	0.248507	0.25573	0.248254	0.259909	0.250972	0.252783	0.255239	0.247933	0.243788	0.267546	0.263209	0.259076	0.259158	0.249629
RG07	0.293115	0.295312	0.266761	0.272534	0.260845	0.284955	0.294963	0.257112	0.261801	0	0.26875	0.266252	0.255997	0.268582	0.256701	0.246392	0.25056	0.260729	0.26289	0.264389	0.256873	0.258896	0.263052	0.263065	0.259687	0.255468	0.268755	0.263182	0.269147	0.261974	0.255968	0.268557	0.263854	0.278685	0.274881	0.263714	0.264798	0.256645	0.260623	0.251387	0.266718	0.263339	0.266206	0.252119	0.265231	0.259967	0.274232	0.263444	0.261969
RG08	0.289137	0.285163	0.264726	0.258035	0.247453	0.27766	0.283722	0.25783	0.240184	0.26875	0	0.253163	0.253347	0.256265	0.248936	0.24901	0.253829	0.266846	0.255114	0.253263	0.25047	0.246399	0.255498	0.263722	0.244356	0.248926	0.254929	0.259977	0.255698	0.254154	0.258714	0.247553	0.26081	0.266683	0.254139	0.245525	0.262335	0.256378	0.253077	0.249993	0.249311	0.2614	0.250199	0.248569	0.270481	0.256317	0.247153	0.259269	0.259817
RG09	0.285899	0.28728	0.267105	0.260099	0.259218	0.266119	0.270912	0.256804	0.256837	0.266252	0.253163	0	0.222172	0.267882	0.250562	0.261137	0.248478	0.252796	0.265098	0.251769	0.246125	0.245256	0.250737	0.259454	0.239834	0.236441	0.264305	0.242955	0.246442	0.245011	0.246704	0.249232	0.263969	0.247622	0.263298	0.255209	0.256552	0.252791	0.24023	0.24453	0.251945	0.258515	0.254312	0.245491	0.262203	0.26254	0.260989	0.253209	0.253644
RG10	0.288027	0.283536	0.267384	0.262385	0.268384	0.274023	0.2852	0.256214	0.26296	0.255997	0.253347	0.222172	0	0.265155	0.266647	0.259249	0.254609	0.260305	0.271173	0.262278	0.24636	0.254177	0.248918	0.261998	0.247549	0.244536	0.261427	0.254333	0.258355	0.248582	0.262199	0.250207	0.266348	0.264979	0.265379	0.253947	0.256828	0.258879	0.253756	0.247007	0.259358	0.256468	0.252703	0.245827	0.259365	0.266971	0.259174	0.258013	0.241946
RG11	0.288447	0.288148	0.273789	0.277096	0.25113	0.291165	0.286065	0.26769	0.253571	0.268582	0.256265	0.267882	0.265155	0	0.248211	0.260727	0.274578	0.256155	0.263875	0.264074	0.262922	0.260767	0.262198	0.256952	0.25889	0.259074	0.264284	0.255398	0.253993	0.255893	0.256144	0.264951	0.252626	0.254948	0.260277	0.26641	0.274102	0.263734	0.249388	0.260358	0.254493	0.264915	0.254692	0.242894	0.271084	0.269156	0.266008	0.268628	0.259864
RG12	0.291464	0.286728	0.266631	0.260932	0.267248	0.29766	0.287562	0.262324	0.257374	0.256701	0.248936	0.250562	0.266647	0.248211	0	0.253833	0.262946	0.257452	0.265582	0.255737	0.252985	0.244752	0.264576	0.265683	0.250151	0.252889	0.269017	0.254788	0.262868	0.265481	0.25984	0.264602	0.264252	0.258274	0.263007	0.254845	0.263327	0.252797	0.246443	0.246574	0.255162	0.262987	0.258317	0.246082	0.259623	0.257668	0.262301	0.256136	0.269767
RG13	0.284392	0.286347	0.26237	0.260167	0.25075	0.280889	0.288766	0.254049	0.256954	0.246392	0.24901	0.261137	0.259249	0.260727	0.253833	0	0.25391	0.258329	0.252974	0.262424	0.248461	0.247571	0.252061	0.256438	0.250149	0.247421	0.251135	0.253684	0.255029	0.258698	0.245416	0.254298	0.253412	0.254501	0.248935	0.256187	0.253059	0.252167	0.249768	0.240325	0.255668	0.256324	0.253185	0.244121	0.265488	0.259881	0.261717	0.253516	0.25744
RG14	0.282543	0.279763	0.25429	0.245269	0.24874	0.26999	0.287204	0.251408	0.250421	0.25056	0.253829	0.248478	0.254609	0.274578	0.262946	0.25391	0	0.258706	0.25313	0.254944	0.240181	0.262863	0.245806	0.250974	0.245995	0.237657	0.246136	0.255588	0.24851	0.25163	0.255986	0.24852	0.263526	0.26254	0.253484	0.237341	0.259896	0.259131	0.255158	0.253689	0.250245	0.260006	0.255259	0.248016	0.259916	0.260015	0.256183	0.248626	0.250433
RG15	0.281497	0.276752	0.265845	0.246963	0.262832	0.284069	0.278098	0.258871	0.251722	0.260729	0.266846	0.252796	0.260305	0.256155	0.257452	0.258329	0.258706	0	0.246239	0.248874	0.24361	0.253888	0.257047	0.256534	0.245754	0.248283	0.248511	0.256773	0.250958	0.249017	0.260708	0.24387	0.258024	0.251662	0.25815	0.259014	0.260951	0.262678	0.232158	0.24613	0.247829	0.254144	0.248116	0.237901	0.259476	0.260761	0.253807	0.261215	0.254141
RG16	0.283846	0.290377	0.265953	0.260708	0.251239	0.283478	0.284999	0.257504	0.266414	0.26289	0.255114	0.265098	0.271173	0.263875	0.265582	0.252974	0.25313	0.246239	0	0.255994	0.252204	0.258742	0.249067	0.26023	0.255012	0.257954	0.256502	0.255464	0.267191	0.267972	0.2571	0.254919	0.25956	0.253993	0.268229	0.256073	0.261899	0.261771	0.251641	0.243072	0.25507	0.263921	0.258213	0.252171	0.266347	0.253986	0.256367	0.26133	0.260261
RG17	0.286853	0.278209	0.260042	0.25349	0.268021	0.271514	0.287367	0.259084	0.259261	0.264389	0.253263	0.251769	0.262278	0.264074	0.255737	0.262424	0.254944	0.248874	0.255994	0	0.251556	0.251426	0.25394	0.24962	0.25381	0.244745	0.253382	0.256444	0.258576	0.254659	0.251967	0.258788	0.254367	0.262406	0.256988	0.250873	0.254888	0.24626	0.251073	0.246839	0.251465	0.250942	0.260806	0.246215	0.261798	0.262144	0.255952	0.249368	0.261427
RG18	0.272964	0.274007	0.250771	0.252356	0.25923	0.273262	0.285293	0.261649	0.248942	0.256873	0.25047	0.246125	0.24636	0.262922	0.252985	0.248461	0.240181	0.24361	0.252204	0.251556	0	0.258751	0.254197	0.252648	0.23941	0.239348	0.248526	0.256036	0.248969	0.252428	0.26224	0.25553	0.261659	0.25556	0.245986	0.248403	0.236837	0.256513	0.247186	0.238945	0.248189	0.247679	0.247618	0.241043	0.259135	0.268298	0.25256	0.249356	0.249148
RG19	0.288867	0.289973	0.262778	0.26581	0.26691	0.27396	0.28051	0.26687	0.260555	0.258896	0.246399	0.245256	0.254177	0.260767	0.244752	0.247571	0.262863	0.253888	0.258742	0.251426	0.258751	0	0.253906	0.249257	0.251742	0.246123	0.264521	0.249658	0.258966	0.253737	0.258967	0.263047	0.270428	0.256893	0.25702	0.262285	0.264064	0.259854	0.245886	0.245304	0.261347	0.252091	0.255163	0.246002	0.278348	0.255864	0.257596	0.257101	0.270799
RG20	0.279464	0.283767	0.266554	0.25186	0.251515	0.265327	0.280728	0.253038	0.26438	0.263052	0.255498	0.250737	0.248918	0.262198	0.264576	0.252061	0.245806	0.257047	0.249067	0.25394	0.254197	0.253906	0	0.246654	0.239776	0.245487	0.245706	0.253679	0.249052	0.247467	0.245236	0.248954	0.262434	0.263435	0.255612	0.25347	0.254489	0.254998	0.238401	0.239505	0.253319	0.248848	0.256432	0.240046	0.268102	0.258932	0.248673	0.256324	0.251125
RG21	0.285843	0.288202	0.268681	0.264844	0.261445	0.274258	0.292911	0.261543	0.262255	0.263065	0.263722	0.259454	0.261998	0.256952	0.265683	0.256438	0.250974	0.256534	0.26023	0.24962	0.252648	0.249257	0.246654	0	0.253283	0.250282	0.265819	0.249771	0.252492	0.24619	0.262074	0.257996	0.25861	0.263168	0.253633	0.257555	0.261864	0.261677	0.254219	0.253414	0.256497	0.264876	0.26423	0.237366	0.26139	0.265011	0.243823	0.25041	0.250924
RG22	0.283865	0.282307	0.269472	0.249871	0.252156	0.263263	0.278383	0.255776	0.248462	0.259687	0.244356	0.239834	0.247549	0.25889	0.250151	0.250149	0.245995	0.245754	0.255012	0.25381	0.23941	0.251742	0.239776	0.253283	0	0.226372	0.25276	0.242593	0.24818	0.249114	0.25629	0.260536	0.254308	0.253136	0.252634	0.255254	0.243544	0.252709	0.253079	0.238765	0.241943	0.253404	0.25132	0.233123	0.260906	0.261954	0.26155	0.252726	0.250191
RG23	0.277387	0.279547	0.259024	0.248201	0.255792	0.261124	0.281293	0.254949	0.247809	0.255468	0.248926	0.236441	0.244536	0.259074	0.252889	0.247421	0.237657	0.248283	0.257954	0.244745	0.239348	0.246123	0.245487	0.250282	0.226372	0	0.244435	0.245401	0.244638	0.249368	0.248952	0.252543	0.254246	0.25456	0.251331	0.253407	0.246479	0.250585	0.248581	0.237199	0.239211	0.255224	0.248359	0.245125	0.253039	0.262943	0.247132	0.253904	0.248174
RG24	0.279207	0.280853	0.259869	0.252512	0.251331	0.283507	0.283807	0.256025	0.250363	0.268755	0.254929	0.264305	0.261427	0.264284	0.269017	0.251135	0.246136	0.248511	0.256502	0.253382	0.248526	0.264521	0.245706	0.265819	0.25276	0.244435	0	0.257785	0.255178	0.259114	0.250187	0.250239	0.259293	0.26205	0.260376	0.248171	0.258754	0.262367	0.244873	0.246088	0.246028	0.260598	0.252207	0.247136	0.261454	0.258111	0.253442	0.258109	0.258608
RG25	0.290192	0.288144	0.266135	0.263672	0.256189	0.277372	0.283198	0.244902	0.248838	0.263182	0.259977	0.242955	0.254333	0.255398	0.254788	0.253684	0.255588	0.256773	0.255464	0.256444	0.256036	0.249658	0.253679	0.249771	0.242593	0.245401	0.257785	0	0.251359	0.25247	0.258072	0.260182	0.271517	0.252319	0.262382	0.257069	0.261965	0.254421	0.247803	0.247891	0.249072	0.254048	0.262988	0.239352	0.262832	0.264491	0.261643	0.259942	0.253243
RG26	0.27999	0.283885	0.263016	0.254031	0.252238	0.279266	0.279413	0.259352	0.262208	0.269147	0.255698	0.246442	0.258355	0.253993	0.262868	0.255029	0.24851	0.250958	0.267191	0.258576	0.248969	0.258966	0.249052	0.252492	0.24818	0.244638	0.255178	0.251359	0	0.150474	0.256574	0.254565	0.255241	0.255938	0.272734	0.259884	0.260874	0.261401	0.256349	0.253631	0.249305	0.258285	0.249392	0.237557	0.265406	0.25962	0.260145	0.255798	0.248802
RG27	0.282064	0.285189	0.26733	0.251287	0.261109	0.273419	0.27544	0.256546	0.260991	0.261974	0.254154	0.245011	0.248582	0.255893	0.265481	0.258698	0.25163	0.249017	0.267972	0.254659	0.252428	0.253737	0.247467	0.24619	0.249114	0.249368	0.259114	0.25247	0.150474	0	0.250798	0.248379	0.252915	0.252569	0.26588	0.260305	0.260252	0.263044	0.24286	0.244412	0.253345	0.262729	0.252377	0.236389	0.259734	0.256701	0.251459	0.250377	0.244808
RG28	0.29299	0.292112	0.269331	0.25368	0.251996	0.272797	0.293976	0.246128	0.252809	0.255968	0.258714	0.246704	0.262199	0.256144	0.25984	0.245416	0.255986	0.260708	0.2571	0.251967	0.26224	0.258967	0.245236	0.262074	0.25629	0.248952	0.250187	0.258072	0.256574	0.250798	0	0.247793	0.256525	0.262326	0.246657	0.245952	0.258724	0.245185	0.247519	0.235925	0.247354	0.252916	0.252979	0.238834	0.261896	0.265756	0.259926	0.249584	0.254388
RG29	0.286335	0.281908	0.267675	0.260525	0.257388	0.270826	0.277814	0.258374	0.257962	0.268557	0.247553	0.249232	0.250207	0.264951	0.264602	0.254298	0.24852	0.24387	0.254919	0.258788	0.25553	0.263047	0.248954	0.257996	0.260536	0.252543	0.250239	0.260182	0.254565	0.248379	0.247793	0	0.259106	0.263474	0.265292	0.24922	0.260751	0.254987	0.24975	0.248487	0.250439	0.261949	0.25515	0.24225	0.266209	0.267101	0.258199	0.255399	0.250786
RG30	0.24207	0.252609	0.244619	0.253485	0.262438	0.284749	0.290838	0.260565	0.26721	0.263854	0.26081	0.263969	0.266348	0.252626	0.264252	0.253412	0.263526	0.258024	0.25956	0.254367	0.261659	0.270428	0.262434	0.25861	0.254308	0.254246	0.259293	0.271517	0.255241	0.252915	0.256525	0.259106	0	0.2596	0.26732	0.255349	0.262484	0.267098	0.259508	0.243594	0.260716	0.265982	0.266523	0.247357	0.262182	0.264355	0.256929	0.260704	0.260938
RG31	0.289994	0.288281	0.264575	0.258089	0.266282	0.287043	0.281693	0.2671	0.272166	0.278685	0.266683	0.247622	0.264979	0.254948	0.258274	0.254501	0.26254	0.251662	0.253993	0.262406	0.25556	0.256893	0.263435	0.263168	0.253136	0.25456	0.26205	0.252319	0.255938	0.252569	0.262326	0.263474	0.2596	0	0.251637	0.255506	0.253707	0.26109	0.254459	0.229073	0.252162	0.263131	0.268611	0.249468	0.26494	0.256793	0.265869	0.259685	0.253349
RG32	0.300375	0.296098	0.271551	0.261496	0.259122	0.284745	0.28845	0.25272	0.251399	0.274881	0.254139	0.263298	0.265379	0.260277	0.263007	0.248935	0.253484	0.25815	0.268229	0.256988	0.245986	0.25702	0.255612	0.253633	0.252634	0.251331	0.260376	0.262382	0.272734	0.26588	0.246657	0.265292	0.26732	0.251637	0	0.254113	0.262264	0.249826	0.253459	0.23446	0.264267	0.259818	0.25744	0.255938	0.275232	0.269052	0.250196	0.253323	0.25334
RG33	0.284776	0.290559	0.261189	0.251256	0.249985	0.281995	0.290043	0.264043	0.248507	0.263714	0.245525	0.255209	0.253947	0.26641	0.254845	0.256187	0.237341	0.259014	0.256073	0.250873	0.248403	0.262285	0.25347	0.257555	0.255254	0.253407	0.248171	0.257069	0.259884	0.260305	0.245952	0.24922	0.255349	0.255506	0.254113	0	0.253211	0.261737	0.248357	0.239903	0.263008	0.254565	0.255568	0.24261	0.267824	0.254656	0.249624	0.246283	0.245832
RG34	0.293962	0.292232	0.272539	0.258022	0.2731	0.2856	0.288531	0.260703	0.25573	0.264798	0.262335	0.256552	0.256828	0.274102	0.263327	0.253059	0.259896	0.260951	0.261899	0.254888	0.236837	0.264064	0.254489	0.261864	0.243544	0.246479	0.258754	0.261965	0.260874	0.260252	0.258724	0.260751	0.262484	0.253707	0.262264	0.253211	0	0.254682	0.260627	0.192863	0.253569	0.260976	0.25632	0.246098	0.266829	0.264901	0.266267	0.259528	0.256816
RG35	0.291871	0.292856	0.267912	0.260462	0.254542	0.281682	0.29145	0.256756	0.248254	0.256645	0.256378	0.252791	0.258879	0.263734	0.252797	0.252167	0.259131	0.262678	0.261771	0.24626	0.256513	0.259854	0.254998	0.261677	0.252709	0.250585	0.262367	0.254421	0.261401	0.263044	0.245185	0.254987	0.267098	0.26109	0.249826	0.261737	0.254682	0	0.246646	0.234907	0.259917	0.263682	0.253588	0.25223	0.26539	0.259377	0.266952	0.259863	0.248885
RG36	0.285873	0.280465	0.261302	0.253899	0.250356	0.276246	0.273379	0.255306	0.259909	0.260623	0.253077	0.24023	0.253756	0.249388	0.246443	0.249768	0.255158	0.232158	0.251641	0.251073	0.247186	0.245886	0.238401	0.254219	0.253079	0.248581	0.244873	0.247803	0.256349	0.24286	0.247519	0.24975	0.259508	0.254459	0.253459	0.248357	0.260627	0.246646	0	0.236002	0.240342	0.247107	0.253294	0.233213	0.249042	0.263678	0.249543	0.252784	0.242508
RG37	0.277204	0.282455	0.259273	0.245896	0.260675	0.276758	0.290671	0.23998	0.250972	0.251387	0.249993	0.24453	0.247007	0.260358	0.246574	0.240325	0.253689	0.24613	0.243072	0.246839	0.238945	0.245304	0.239505	0.253414	0.238765	0.237199	0.246088	0.247891	0.253631	0.244412	0.235925	0.248487	0.243594	0.229073	0.23446	0.239903	0.192863	0.234907	0.236002	0	0.240925	0.244719	0.241646	0.227856	0.257631	0.255368	0.254664	0.248304	0.244732
RG39	0.288426	0.289477	0.267495	0.255646	0.242614	0.28107	0.265237	0.254554	0.252783	0.266718	0.249311	0.251945	0.259358	0.254493	0.255162	0.255668	0.250245	0.247829	0.25507	0.251465	0.248189	0.261347	0.253319	0.256497	0.241943	0.239211	0.246028	0.249072	0.249305	0.253345	0.247354	0.250439	0.260716	0.252162	0.264267	0.263008	0.253569	0.259917	0.240342	0.240925	0	0.255383	0.247238	0.240348	0.255225	0.261478	0.255524	0.256936	0.254673
RG40	0.286575	0.281725	0.262301	0.253012	0.259356	0.287513	0.289974	0.263976	0.255239	0.263339	0.2614	0.258515	0.256468	0.264915	0.262987	0.256324	0.260006	0.254144	0.263921	0.250942	0.247679	0.252091	0.248848	0.264876	0.253404	0.255224	0.260598	0.254048	0.258285	0.262729	0.252916	0.261949	0.265982	0.263131	0.259818	0.254565	0.260976	0.263682	0.247107	0.244719	0.255383	0	0.24894	0.239281	0.266801	0.277666	0.26027	0.268293	0.252575
RG41	0.28359	0.284958	0.266142	0.254547	0.258188	0.2817	0.282403	0.251448	0.247933	0.266206	0.250199	0.254312	0.252703	0.254692	0.258317	0.253185	0.255259	0.248116	0.258213	0.260806	0.247618	0.255163	0.256432	0.26423	0.25132	0.248359	0.252207	0.262988	0.249392	0.252377	0.252979	0.25515	0.266523	0.268611	0.25744	0.255568	0.25632	0.253588	0.253294	0.241646	0.247238	0.24894	0	0.233213	0.256982	0.267894	0.2594	0.26339	0.254375
RG42	0.279458	0.277488	0.263355	0.24723	0.249305	0.27471	0.279218	0.245016	0.243788	0.252119	0.248569	0.245491	0.245827	0.242894	0.246082	0.244121	0.248016	0.237901	0.252171	0.246215	0.241043	0.246002	0.240046	0.237366	0.233123	0.245125	0.247136	0.239352	0.237557	0.236389	0.238834	0.24225	0.247357	0.249468	0.255938	0.24261	0.246098	0.25223	0.233213	0.227856	0.240348	0.239281	0.233213	0	0.258648	0.254432	0.245548	0.241011	0.241887
RG43	0.285917	0.283364	0.257863	0.261308	0.26837	0.284691	0.284803	0.26251	0.267546	0.265231	0.270481	0.262203	0.259365	0.271084	0.259623	0.265488	0.259916	0.259476	0.266347	0.261798	0.259135	0.278348	0.268102	0.26139	0.260906	0.253039	0.261454	0.262832	0.265406	0.259734	0.261896	0.266209	0.262182	0.26494	0.275232	0.267824	0.266829	0.26539	0.249042	0.257631	0.255225	0.266801	0.256982	0.258648	0	0.266246	0.262768	0.271526	0.257319
RG44	0.291804	0.295583	0.267674	0.268108	0.258425	0.278909	0.286404	0.270107	0.263209	0.259967	0.256317	0.26254	0.266971	0.269156	0.257668	0.259881	0.260015	0.260761	0.253986	0.262144	0.268298	0.255864	0.258932	0.265011	0.261954	0.262943	0.258111	0.264491	0.25962	0.256701	0.265756	0.267101	0.264355	0.256793	0.269052	0.254656	0.264901	0.259377	0.263678	0.255368	0.261478	0.277666	0.267894	0.254432	0.266246	0	0.271004	0.27024	0.257814
RG45	0.27981	0.283368	0.258413	0.251237	0.263655	0.281017	0.276287	0.257147	0.259076	0.274232	0.247153	0.260989	0.259174	0.266008	0.262301	0.261717	0.256183	0.253807	0.256367	0.255952	0.25256	0.257596	0.248673	0.243823	0.26155	0.247132	0.253442	0.261643	0.260145	0.251459	0.259926	0.258199	0.256929	0.265869	0.250196	0.249624	0.266267	0.266952	0.249543	0.254664	0.255524	0.26027	0.2594	0.245548	0.262768	0.271004	0	0.256721	0.252652
RG46	0.290099	0.289203	0.267998	0.256228	0.264241	0.268034	0.277929	0.242202	0.259158	0.263444	0.259269	0.253209	0.258013	0.268628	0.256136	0.253516	0.248626	0.261215	0.26133	0.249368	0.249356	0.257101	0.256324	0.25041	0.252726	0.253904	0.258109	0.259942	0.255798	0.250377	0.249584	0.255399	0.260704	0.259685	0.253323	0.246283	0.259528	0.259863	0.252784	0.248304	0.256936	0.268293	0.26339	0.241011	0.271526	0.27024	0.256721	0	0.251383
RG47	0.285542	0.282098	0.262618	0.252028	0.24552	0.276908	0.278357	0.254323	0.249629	0.261969	0.259817	0.253644	0.241946	0.259864	0.269767	0.25744	0.250433	0.254141	0.260261	0.261427	0.249148	0.270799	0.251125	0.250924	0.250191	0.248174	0.258608	0.253243	0.248802	0.244808	0.254388	0.250786	0.260938	0.253349	0.25334	0.245832	0.256816	0.248885	0.242508	0.244732	0.254673	0.252575	0.254375	0.241887	0.257319	0.257814	0.252652	0.251383	0
RG48	0.277205	0.273142	0.251948	0.24799	0.248343	0.27177	0.267586	0.248768	0.245099	0.258594	0.248231	0.244028	0.246117	0.244982	0.244234	0.24453	0.247667	0.237943	0.253764	0.244908	0.240437	0.245419	0.246183	0.255155	0.243039	0.240049	0.240956	0.244946	0.243989	0.242407	0.238751	0.233668	0.243389	0.241277	0.245397	0.24812	0.254493	0.244709	0.227154	0.227624	0.242371	0.243948	0.235342	0.229846	0.256635	0.249366	0.249279	0.245481	0.244074
RG49	0.290969	0.291527	0.266053	0.25847	0.260599	0.288203	0.283759	0.259907	0.25826	0.2593	0.254297	0.266161	0.267598	0.267113	0.255124	0.25842	0.252708	0.256583	0.266573	0.25123	0.261461	0.246205	0.264187	0.267488	0.254162	0.25611	0.259813	0.25994	0.257864	0.264005	0.262482	0.258401	0.256815	0.265324	0.266607	0.260513	0.266993	0.261207	0.258646	0.249816	0.261476	0.267692	0.252013	0.242765	0.267167	0.263701	0.262497	0.263162	0.268753
RG50	0.279739	0.282241	0.270316	0.268738	0.270749	0.281691	0.282244	0.268796	0.2679	0.262599	0.264358	0.254632	0.263365	0.273873	0.268281	0.261681	0.267014	0.260469	0.264705	0.271586	0.260019	0.273724	0.254448	0.259454	0.26339	0.262926	0.270247	0.268696	0.261253	0.256576	0.250772	0.253983	0.265673	0.263301	0.26681	0.263459	0.271233	0.262466	0.25523	0.250572	0.26295	0.263078	0.26647	0.264217	0.265418	0.270863	0.26851	0.255725	0.254888
RG51	0.282983	0.290202	0.274856	0.275135	0.27556	0.278367	0.286863	0.276901	0.274951	0.281972	0.270117	0.263024	0.272095	0.279902	0.273289	0.278382	0.264872	0.27583	0.273383	0.274276	0.249721	0.269302	0.262462	0.26049	0.251852	0.255011	0.267695	0.271516	0.262928	0.264478	0.276058	0.266113	0.277736	0.280693	0.272646	0.268872	0.267649	0.277803	0.274619	0.266533	0.2637	0.280808	0.269983	0.273551	0.281998	0.278769	0.276811	0.269367	0.270477
RG52	0.295356	0.287984	0.268521	0.276335	0.262555	0.26477	0.273487	0.267277	0.257605	0.269371	0.256769	0.256405	0.263635	0.255147	0.263265	0.264684	0.260043	0.255374	0.265656	0.261098	0.263947	0.252073	0.264075	0.26056	0.26619	0.255486	0.262704	0.261198	0.26092	0.253437	0.243602	0.256248	0.264162	0.267419	0.251131	0.263358	0.269781	0.262002	0.248913	0.255608	0.255551	0.270519	0.255629	0.251215	0.273031	0.259592	0.261749	0.259929	0.263465
RG53	0.289131	0.288798	0.270219	0.256046	0.264718	0.271516	0.273288	0.249528	0.257408	0.253594	0.251635	0.253103	0.255774	0.264538	0.265932	0.252829	0.251318	0.258931	0.263667	0.259291	0.254861	0.263783	0.253873	0.261801	0.253416	0.247701	0.264746	0.257085	0.255614	0.251777	0.251463	0.254503	0.258223	0.260545	0.255709	0.249489	0.26004	0.263436	0.247898	0.248381	0.254481	0.266026	0.258078	0.251294	0.26073	0.251458	0.244562	0.242978	0.245858
RG54	0.28637	0.284313	0.26674	0.251296	0.246892	0.270494	0.27824	0.263269	0.258091	0.25447	0.262935	0.249854	0.263303	0.269206	0.260942	0.252173	0.247969	0.25234	0.255678	0.257175	0.251363	0.266286	0.253919	0.254389	0.244444	0.250457	0.261098	0.255857	0.248436	0.246148	0.254436	0.2586	0.266262	0.262097	0.263739	0.246009	0.26036	0.258934	0.246885	0.252289	0.254485	0.255619	0.252003	0.243721	0.26392	0.257635	0.258333	0.254191	0.26006
RG55	0.283743	0.28952	0.264302	0.264841	0.270094	0.283636	0.283809	0.274933	0.268906	0.269903	0.263621	0.25909	0.26182	0.264435	0.263778	0.251238	0.267773	0.263226	0.259119	0.257209	0.256985	0.252008	0.263772	0.263238	0.253703	0.254969	0.25726	0.268013	0.260342	0.259147	0.259633	0.261049	0.262701	0.261882	0.261668	0.265649	0.270602	0.271701	0.248727	0.249211	0.253629	0.263608	0.262807	0.251259	0.269893	0.26947	0.253373	0.259644	0.258729
RG56	0.297336	0.291756	0.271622	0.267868	0.269822	0.27758	0.292649	0.269425	0.263761	0.267543	0.265544	0.262148	0.260798	0.278262	0.272302	0.257601	0.259046	0.259923	0.262111	0.272432	0.248999	0.257387	0.26485	0.255659	0.257039	0.261415	0.267107	0.259475	0.26509	0.270963	0.264912	0.257495	0.275433	0.266332	0.26386	0.246057	0.264559	0.275918	0.264924	0.251658	0.284231	0.268646	0.263104	0.252415	0.284589	0.276067	0.260987	0.260807	0.264847
RG57	0.283935	0.282151	0.262915	0.250697	0.24525	0.284549	0.273974	0.253103	0.25632	0.256392	0.250176	0.251115	0.256351	0.270845	0.247663	0.245186	0.247372	0.253986	0.262537	0.253449	0.249124	0.261454	0.261611	0.26654	0.249744	0.245496	0.258498	0.25836	0.256567	0.246366	0.251891	0.254538	0.256827	0.261092	0.259632	0.264487	0.254214	0.259729	0.244392	0.250435	0.255241	0.258023	0.250006	0.249639	0.25812	0.259846	0.263291	0.261856	0.254529
RG58	0.293551	0.293494	0.272843	0.26809	0.268952	0.289316	0.283531	0.268278	0.257278	0.271092	0.263729	0.260633	0.270883	0.274375	0.264065	0.260106	0.269242	0.258156	0.270197	0.275335	0.256543	0.255777	0.267219	0.278145	0.262286	0.250792	0.273377	0.272897	0.267728	0.263801	0.262336	0.26056	0.260958	0.271031	0.268148	0.272321	0.268781	0.263257	0.25466	0.251766	0.261681	0.274433	0.26339	0.265216	0.275494	0.278709	0.267844	0.261902	0.276718
RG59	0.286948	0.27945	0.261286	0.260459	0.265509	0.282924	0.274183	0.264722	0.254983	0.26583	0.252747	0.254696	0.261303	0.248381	0.260449	0.255073	0.251279	0.25164	0.263681	0.259803	0.243592	0.241155	0.259822	0.255626	0.258208	0.245643	0.256843	0.258722	0.248996	0.251617	0.276713	0.267406	0.259687	0.259648	0.271671	0.267428	0.257553	0.263047	0.243916	0.250421	0.251595	0.255876	0.260193	0.238598	0.264606	0.26957	0.254909	0.261721	0.261814
RG60	0.284487	0.286289	0.255164	0.255418	0.260208	0.294142	0.292349	0.268783	0.249119	0.266927	0.260064	0.256648	0.253442	0.279728	0.259421	0.261454	0.255344	0.256657	0.260402	0.250913	0.245	0.266035	0.251455	0.254217	0.252313	0.249208	0.250324	0.253011	0.257434	0.257004	0.257889	0.257057	0.266283	0.259296	0.252566	0.24869	0.251698	0.24696	0.251379	0.252539	0.262256	0.25135	0.259447	0.245739	0.269166	0.267308	0.26326	0.268264	0.246825
RG61	0.290377	0.290509	0.269199	0.257747	0.267919	0.285795	0.294167	0.267418	0.254624	0.266992	0.260946	0.267307	0.259913	0.263023	0.254059	0.2571	0.264765	0.258171	0.264389	0.263275	0.260268	0.261342	0.263222	0.266071	0.260977	0.259704	0.26286	0.261696	0.267573	0.261654	0.264921	0.270621	0.270793	0.261155	0.266484	0.262693	0.260852	0.256676	0.263915	0.253309	0.266024	0.25956	0.259158	0.258378	0.270028	0.267342	0.261767	0.260726	0.256663
RG62	0.290959	0.289979	0.254176	0.257737	0.262872	0.263875	0.278649	0.262933	0.271249	0.264196	0.25989	0.25937	0.257145	0.271035	0.262831	0.249591	0.254115	0.249808	0.247211	0.255403	0.25475	0.259954	0.245083	0.26449	0.246985	0.259453	0.250816	0.254254	0.258295	0.255492	0.262312	0.261447	0.263997	0.25757	0.272226	0.264352	0.264703	0.256545	0.244263	0.248342	0.251968	0.264022	0.2617	0.257215	0.26458	0.26461	0.263637	0.255649	0.256142
RG63	0.281912	0.28182	0.261628	0.253085	0.256124	0.262522	0.272298	0.265456	0.269254	0.26838	0.260878	0.260654	0.251772	0.276689	0.270647	0.255857	0.254665	0.261357	0.261522	0.253209	0.265174	0.268005	0.24214	0.259914	0.254186	0.257139	0.256556	0.263057	0.262027	0.257776	0.254553	0.250778	0.267549	0.260692	0.266696	0.254556	0.265308	0.258576	0.247509	0.250258	0.25034	0.253359	0.252612	0.252999	0.264714	0.266122	0.256254	0.259741	0.247657
RG64	0.290613	0.29519	0.254822	0.26113	0.259317	0.274232	0.289554	0.244981	0.256074	0.245785	0.247407	0.258345	0.258291	0.252949	0.257944	0.246993	0.255238	0.251097	0.253385	0.256297	0.252487	0.253349	0.259009	0.244297	0.244408	0.234094	0.253052	0.239	0.247195	0.251719	0.256671	0.257097	0.258077	0.25299	0.255534	0.259233	0.256012	0.256632	0.252827	0.246711	0.25464	0.265532	0.24365	0.240814	0.257064	0.25528	0.250301	0.258255	0.251456
RG65	0.283708	0.282624	0.274663	0.260903	0.251244	0.275634	0.281382	0.255896	0.24161	0.266503	0.262646	0.257969	0.259234	0.261707	0.261869	0.253363	0.254983	0.257241	0.258596	0.25866	0.258319	0.26117	0.246179	0.251751	0.252999	0.241403	0.255322	0.256903	0.258544	0.250396	0.242057	0.255052	0.268792	0.255594	0.24804	0.259909	0.257372	0.265491	0.249038	0.241037	0.258666	0.258975	0.256676	0.235922	0.271466	0.262861	0.255218	0.256563	0.246848
RG66	0.281504	0.275455	0.261748	0.260686	0.2633	0.290376	0.285453	0.261654	0.266446	0.254501	0.264434	0.254401	0.249718	0.262466	0.257433	0.254282	0.251315	0.258052	0.255363	0.250212	0.245626	0.252988	0.257607	0.249996	0.2538	0.25352	0.252678	0.261729	0.264169	0.260398	0.253054	0.250302	0.261166	0.264038	0.255887	0.24711	0.257013	0.265549	0.250962	0.243298	0.257643	0.253341	0.261874	0.239371	0.257953	0.257437	0.260758	0.252454	0.25171
RG67	0.289272	0.285662	0.260473	0.25852	0.25394	0.27335	0.275691	0.258761	0.253799	0.266292	0.256756	0.254468	0.264872	0.269041	0.26203	0.260449	0.260408	0.255542	0.253924	0.256734	0.262602	0.267502	0.263135	0.263873	0.248226	0.254432	0.265604	0.261013	0.259269	0.268173	0.268388	0.265489	0.274617	0.261382	0.261657	0.26644	0.280117	0.262865	0.262011	0.262676	0.258234	0.262816	0.259758	0.252844	0.268375	0.260496	0.26271	0.267356	0.266804
RG68	0.197205	0.210045	0.241556	0.271647	0.283323	0.298331	0.30291	0.281421	0.285552	0.288645	0.28511	0.284738	0.279417	0.289047	0.29226	0.282867	0.280136	0.275802	0.278849	0.265009	0.275445	0.286659	0.269004	0.282477	0.282815	0.278998	0.281034	0.281704	0.27892	0.278171	0.28718	0.283019	0.244118	0.285315	0.29182	0.277198	0.2892	0.289187	0.280117	0.270851	0.280911	0.288316	0.275415	0.271131	0.278125	0.285379	0.277126	0.277394	0.27659
[truncated: 21 more columns]
