# Supplementary material for: Exploring genetic diversity and population structure in Cinnamomum cassia (L.) J.Presl germplasm in China through phenotypic, chemical component, and molecular marker analyses
Source: Front Plant Sci. 2024 Jul 3;15:1374648. doi: 10.3389/fpls.2024.1374648 (PMC11270630; doi:10.3389/fpls.2024.1374648)
Supplement: Supplementary file 13 [file Table_12.xlsx]

## Sheet: Sheet1
Table S12. The distribution of K.
K	CV
1	0.57806
2	0.61569
3	0.66504
4	0.71614
5	0.78658
6	0.81516
7	0.87078
8	0.90397
9	0.99912
10	1.05016
11	1.11421
12	1.22207
13	1.27208
14	1.3292
15	1.48838
16	1.54604
17	1.56363
18	1.70361
19	1.72411
20	1.87921
21	1.99034
22	2.07175
23	2.22057
24	2.22656
